# Supplementary material for: Ypsolophachicoi sp. n., the second representative of the widespread micromoth genus Ypsolopha Latreille (Lepidoptera, Ypsolophidae) from the Andes of northern Chile
Source: Biodivers Data J. 2021 Aug 27;9:e72306. doi: 10.3897/BDJ.9.e72306 (PMC8417021; doi:10.3897/BDJ.9.e72306)
Supplement: XML Treatment for Ypsolopha chicoi [file BDJ.9.e72306-treatment1.xml]

<!DOCTYPE tp:taxon-treatment
  PUBLIC "-//TaxonX//DTD Taxonomic Treatment Publishing DTD v0 20100105//EN" "tax-treatment-NSO.dtd">
<tp:taxon-treatment xmlns:tp="http://www.plazi.org/taxpub"><tp:treatment-meta><mixed-citation publication-type="journal"><person-group><name><surname>Vargas</surname><given-names>Héctor A.</given-names></name></person-group><article-title><italic><tp:taxon-name><tp:taxon-name-part taxon-name-part-type="genus" reg="Ypsolopha">Ypsolopha</tp:taxon-name-part><tp:taxon-name-part taxon-name-part-type="species" reg="chicoi">chicoi</tp:taxon-name-part></tp:taxon-name></italic> sp. n., the second representative of the widespread micromoth genus <italic><tp:taxon-name><tp:taxon-name-part taxon-name-part-type="genus" reg="Ypsolopha">Ypsolopha</tp:taxon-name-part></tp:taxon-name></italic> Latreille (<tp:taxon-name><tp:taxon-name-part taxon-name-part-type="order">Lepidoptera</tp:taxon-name-part></tp:taxon-name>, <tp:taxon-name><tp:taxon-name-part taxon-name-part-type="family">Ypsolophidae</tp:taxon-name-part></tp:taxon-name>) from the Andes of northern Chile</article-title><source>Biodivers Data J</source><day>27</day><month>8</month><year>2021</year><volume>9</volume><pub-id pub-id-type="doi">10.3897/BDJ.9.e72306</pub-id></mixed-citation></tp:treatment-meta><tp:nomenclature><tp:taxon-name>
            <object-id xmlns:xlink="http://www.w3.org/1999/xlink" content-type="arpha" xlink:type="simple">72DC3684-B710-5206-94BE-5520841984BF</object-id>
            <tp:taxon-name-part taxon-name-part-type="genus">Ypsolopha</tp:taxon-name-part>
            <tp:taxon-name-part taxon-name-part-type="species">chicoi</tp:taxon-name-part>
            <object-id xmlns:xlink="http://www.w3.org/1999/xlink" content-type="zoobank" xlink:type="simple" object-id-type="ZooBank">54EF6F5A-A07A-499E-BB1E-0229073FCE96</object-id>
          </tp:taxon-name><tp:taxon-authority>Vargas</tp:taxon-authority><tp:taxon-status xmlns:xlink="http://www.w3.org/1999/xlink" xlink:type="simple">sp. n.</tp:taxon-status></tp:nomenclature><tp:treatment-sec sec-type="materials"><title>Materials</title><list list-type="alpha-lower" list-content="occurrences"><list-item><p><bold>Type status:</bold><named-content xmlns:xlink="http://www.w3.org/1999/xlink" content-type="dwc:typeStatus" xlink:type="simple">Holotype</named-content>. <bold>Occurrence:</bold> sex: <named-content xmlns:xlink="http://www.w3.org/1999/xlink" content-type="dwc:sex" xlink:type="simple">male</named-content>; otherCatalogNumbers: <named-content xmlns:xlink="http://www.w3.org/1999/xlink" content-type="dwc:otherCatalogNumbers" xlink:type="simple">IDEA-LEPI-2021-001, genitalia slide HAV-1471</named-content>; <bold>Taxon:</bold> order: <named-content xmlns:xlink="http://www.w3.org/1999/xlink" content-type="dwc:order" xlink:type="simple"><tp:taxon-name><tp:taxon-name-part taxon-name-part-type="order">Lepidoptera</tp:taxon-name-part></tp:taxon-name></named-content>; family: <named-content xmlns:xlink="http://www.w3.org/1999/xlink" content-type="dwc:family" xlink:type="simple"><tp:taxon-name><tp:taxon-name-part taxon-name-part-type="family">Ypsolophidae</tp:taxon-name-part></tp:taxon-name></named-content>; genus: <named-content xmlns:xlink="http://www.w3.org/1999/xlink" content-type="dwc:genus" xlink:type="simple"><tp:taxon-name><tp:taxon-name-part taxon-name-part-type="genus">Ypsolopha</tp:taxon-name-part></tp:taxon-name></named-content>; specificEpithet: <named-content xmlns:xlink="http://www.w3.org/1999/xlink" content-type="dwc:specificEpithet" xlink:type="simple"><tp:taxon-name><tp:taxon-name-part taxon-name-part-type="genus" reg="Ypsolopha"/><tp:taxon-name-part taxon-name-part-type="species" reg="chicoi">chicoi</tp:taxon-name-part></tp:taxon-name></named-content>; taxonRank: <named-content xmlns:xlink="http://www.w3.org/1999/xlink" content-type="dwc:taxonRank" xlink:type="simple">species</named-content>; nomenclaturalCode: <named-content xmlns:xlink="http://www.w3.org/1999/xlink" content-type="dwc:nomenclaturalCode" xlink:type="simple">ICZN</named-content>; <bold>Location:</bold> continent: <named-content xmlns:xlink="http://www.w3.org/1999/xlink" content-type="dwc:continent" xlink:type="simple">South America</named-content>; country: <named-content xmlns:xlink="http://www.w3.org/1999/xlink" content-type="dwc:country" xlink:type="simple">Chile</named-content>; stateProvince: <named-content xmlns:xlink="http://www.w3.org/1999/xlink" content-type="dwc:stateProvince" xlink:type="simple">Parinacota</named-content>; locality: <named-content xmlns:xlink="http://www.w3.org/1999/xlink" content-type="dwc:locality" xlink:type="simple">About 2 km south of Socoroma village</named-content>; verbatimElevation: <named-content xmlns:xlink="http://www.w3.org/1999/xlink" content-type="dwc:verbatimElevation" xlink:type="simple">3400 m</named-content>; verbatimLatitude: <named-content xmlns:xlink="http://www.w3.org/1999/xlink" content-type="dwc:verbatimLatitude" xlink:type="simple">18°27'22"S</named-content>; verbatimLongitude: <named-content xmlns:xlink="http://www.w3.org/1999/xlink" content-type="dwc:verbatimLongitude" xlink:type="simple">69°35'15"W</named-content>; <bold>Identification:</bold> identifiedBy: <named-content xmlns:xlink="http://www.w3.org/1999/xlink" content-type="dwc:identifiedBy" xlink:type="simple">Héctor A. Vargas</named-content>; dateIdentified: <named-content xmlns:xlink="http://www.w3.org/1999/xlink" content-type="dwc:dateIdentified" xlink:type="simple">June 2021</named-content>; <bold>Event:</bold> samplingProtocol: <named-content xmlns:xlink="http://www.w3.org/1999/xlink" content-type="dwc:samplingProtocol" xlink:type="simple">One male adult emerged May 2021, reared from larva collected on <italic><tp:taxon-name><tp:taxon-name-part taxon-name-part-type="genus" reg="Muehlenbeckia">Muehlenbeckia</tp:taxon-name-part><tp:taxon-name-part taxon-name-part-type="species" reg="fruticulosa">fruticulosa</tp:taxon-name-part></tp:taxon-name></italic> in April 2021</named-content>; year: <named-content xmlns:xlink="http://www.w3.org/1999/xlink" content-type="dwc:year" xlink:type="simple">2021</named-content>; verbatimEventDate: <named-content xmlns:xlink="http://www.w3.org/1999/xlink" content-type="dwc:verbatimEventDate" xlink:type="simple">May 2021</named-content>; <bold>Record Level:</bold> type: <named-content xmlns:xlink="http://www.w3.org/1999/xlink" content-type="dwc:type" xlink:type="simple">PhysicalObject</named-content>; language: <named-content xmlns:xlink="http://www.w3.org/1999/xlink" content-type="dwc:language" xlink:type="simple">en</named-content>; institutionCode: <named-content xmlns:xlink="http://www.w3.org/1999/xlink" content-type="dwc:institutionCode" xlink:type="simple">IDEA</named-content>; basisOfRecord: <named-content xmlns:xlink="http://www.w3.org/1999/xlink" content-type="dwc:basisOfRecord" xlink:type="simple">PreservedSpecimen</named-content></p></list-item><list-item><p><bold>Type status:</bold><named-content xmlns:xlink="http://www.w3.org/1999/xlink" content-type="dwc:typeStatus" xlink:type="simple">Paratype</named-content>. <bold>Occurrence:</bold> sex: <named-content xmlns:xlink="http://www.w3.org/1999/xlink" content-type="dwc:sex" xlink:type="simple">male</named-content>; otherCatalogNumbers: <named-content xmlns:xlink="http://www.w3.org/1999/xlink" content-type="dwc:otherCatalogNumbers" xlink:type="simple">IDEA-LEPI-2021-002, genitalia slide HAV-1458</named-content>; <bold>Taxon:</bold> order: <named-content xmlns:xlink="http://www.w3.org/1999/xlink" content-type="dwc:order" xlink:type="simple"><tp:taxon-name><tp:taxon-name-part taxon-name-part-type="order">Lepidoptera</tp:taxon-name-part></tp:taxon-name></named-content>; family: <named-content xmlns:xlink="http://www.w3.org/1999/xlink" content-type="dwc:family" xlink:type="simple"><tp:taxon-name><tp:taxon-name-part taxon-name-part-type="family">Ypsolophidae</tp:taxon-name-part></tp:taxon-name></named-content>; genus: <named-content xmlns:xlink="http://www.w3.org/1999/xlink" content-type="dwc:genus" xlink:type="simple"><tp:taxon-name><tp:taxon-name-part taxon-name-part-type="genus">Ypsolopha</tp:taxon-name-part></tp:taxon-name></named-content>; specificEpithet: <named-content xmlns:xlink="http://www.w3.org/1999/xlink" content-type="dwc:specificEpithet" xlink:type="simple"><tp:taxon-name><tp:taxon-name-part taxon-name-part-type="genus" reg="Ypsolopha"/><tp:taxon-name-part taxon-name-part-type="species" reg="chicoi">chicoi</tp:taxon-name-part></tp:taxon-name></named-content>; taxonRank: <named-content xmlns:xlink="http://www.w3.org/1999/xlink" content-type="dwc:taxonRank" xlink:type="simple">species</named-content>; nomenclaturalCode: <named-content xmlns:xlink="http://www.w3.org/1999/xlink" content-type="dwc:nomenclaturalCode" xlink:type="simple">ICZN</named-content>; <bold>Location:</bold> continent: <named-content xmlns:xlink="http://www.w3.org/1999/xlink" content-type="dwc:continent" xlink:type="simple">South America</named-content>; country: <named-content xmlns:xlink="http://www.w3.org/1999/xlink" content-type="dwc:country" xlink:type="simple">Chile</named-content>; stateProvince: <named-content xmlns:xlink="http://www.w3.org/1999/xlink" content-type="dwc:stateProvince" xlink:type="simple">Parinacota</named-content>; locality: <named-content xmlns:xlink="http://www.w3.org/1999/xlink" content-type="dwc:locality" xlink:type="simple">About 2 km south of Socoroma village</named-content>; verbatimElevation: <named-content xmlns:xlink="http://www.w3.org/1999/xlink" content-type="dwc:verbatimElevation" xlink:type="simple">3400 m</named-content>; verbatimLatitude: <named-content xmlns:xlink="http://www.w3.org/1999/xlink" content-type="dwc:verbatimLatitude" xlink:type="simple">18°27'22"S</named-content>; verbatimLongitude: <named-content xmlns:xlink="http://www.w3.org/1999/xlink" content-type="dwc:verbatimLongitude" xlink:type="simple">69°35'15"W</named-content>; <bold>Identification:</bold> identifiedBy: <named-content xmlns:xlink="http://www.w3.org/1999/xlink" content-type="dwc:identifiedBy" xlink:type="simple">Héctor A. Vargas</named-content>; dateIdentified: <named-content xmlns:xlink="http://www.w3.org/1999/xlink" content-type="dwc:dateIdentified" xlink:type="simple">June 2021</named-content>; <bold>Event:</bold> samplingProtocol: <named-content xmlns:xlink="http://www.w3.org/1999/xlink" content-type="dwc:samplingProtocol" xlink:type="simple">One male adult emerged May 2021, reared from larva collected on <italic><tp:taxon-name><tp:taxon-name-part taxon-name-part-type="genus" reg="Muehlenbeckia">Muehlenbeckia</tp:taxon-name-part><tp:taxon-name-part taxon-name-part-type="species" reg="fruticulosa">fruticulosa</tp:taxon-name-part></tp:taxon-name></italic> in April 2021</named-content>; year: <named-content xmlns:xlink="http://www.w3.org/1999/xlink" content-type="dwc:year" xlink:type="simple">2021</named-content>; verbatimEventDate: <named-content xmlns:xlink="http://www.w3.org/1999/xlink" content-type="dwc:verbatimEventDate" xlink:type="simple">May 2021</named-content>; <bold>Record Level:</bold> type: <named-content xmlns:xlink="http://www.w3.org/1999/xlink" content-type="dwc:type" xlink:type="simple">PhysicalObject</named-content>; language: <named-content xmlns:xlink="http://www.w3.org/1999/xlink" content-type="dwc:language" xlink:type="simple">en</named-content>; institutionCode: <named-content xmlns:xlink="http://www.w3.org/1999/xlink" content-type="dwc:institutionCode" xlink:type="simple">IDEA</named-content>; basisOfRecord: <named-content xmlns:xlink="http://www.w3.org/1999/xlink" content-type="dwc:basisOfRecord" xlink:type="simple">PreservedSpecimen</named-content></p></list-item><list-item><p><bold>Type status:</bold><named-content xmlns:xlink="http://www.w3.org/1999/xlink" content-type="dwc:typeStatus" xlink:type="simple">Paratype</named-content>. <bold>Occurrence:</bold> sex: <named-content xmlns:xlink="http://www.w3.org/1999/xlink" content-type="dwc:sex" xlink:type="simple">male</named-content>; otherCatalogNumbers: <named-content xmlns:xlink="http://www.w3.org/1999/xlink" content-type="dwc:otherCatalogNumbers" xlink:type="simple">IDEA-LEPI-2021-003, genitalia slide HAV-1460</named-content>; <bold>Taxon:</bold> order: <named-content xmlns:xlink="http://www.w3.org/1999/xlink" content-type="dwc:order" xlink:type="simple"><tp:taxon-name><tp:taxon-name-part taxon-name-part-type="order">Lepidoptera</tp:taxon-name-part></tp:taxon-name></named-content>; family: <named-content xmlns:xlink="http://www.w3.org/1999/xlink" content-type="dwc:family" xlink:type="simple"><tp:taxon-name><tp:taxon-name-part taxon-name-part-type="family">Ypsolophidae</tp:taxon-name-part></tp:taxon-name></named-content>; genus: <named-content xmlns:xlink="http://www.w3.org/1999/xlink" content-type="dwc:genus" xlink:type="simple"><tp:taxon-name><tp:taxon-name-part taxon-name-part-type="genus">Ypsolopha</tp:taxon-name-part></tp:taxon-name></named-content>; specificEpithet: <named-content xmlns:xlink="http://www.w3.org/1999/xlink" content-type="dwc:specificEpithet" xlink:type="simple"><tp:taxon-name><tp:taxon-name-part taxon-name-part-type="genus" reg="Ypsolopha"/><tp:taxon-name-part taxon-name-part-type="species" reg="chicoi">chicoi</tp:taxon-name-part></tp:taxon-name></named-content>; taxonRank: <named-content xmlns:xlink="http://www.w3.org/1999/xlink" content-type="dwc:taxonRank" xlink:type="simple">species</named-content>; nomenclaturalCode: <named-content xmlns:xlink="http://www.w3.org/1999/xlink" content-type="dwc:nomenclaturalCode" xlink:type="simple">ICZN</named-content>; <bold>Location:</bold> continent: <named-content xmlns:xlink="http://www.w3.org/1999/xlink" content-type="dwc:continent" xlink:type="simple">South America</named-content>; country: <named-content xmlns:xlink="http://www.w3.org/1999/xlink" content-type="dwc:country" xlink:type="simple">Chile</named-content>; stateProvince: <named-content xmlns:xlink="http://www.w3.org/1999/xlink" content-type="dwc:stateProvince" xlink:type="simple">Parinacota</named-content>; locality: <named-content xmlns:xlink="http://www.w3.org/1999/xlink" content-type="dwc:locality" xlink:type="simple">About 2 km south of Socoroma village</named-content>; verbatimElevation: <named-content xmlns:xlink="http://www.w3.org/1999/xlink" content-type="dwc:verbatimElevation" xlink:type="simple">3400 m</named-content>; verbatimLatitude: <named-content xmlns:xlink="http://www.w3.org/1999/xlink" content-type="dwc:verbatimLatitude" xlink:type="simple">18°27'22"S</named-content>; verbatimLongitude: <named-content xmlns:xlink="http://www.w3.org/1999/xlink" content-type="dwc:verbatimLongitude" xlink:type="simple">69°35'15"W</named-content>; <bold>Identification:</bold> identifiedBy: <named-content xmlns:xlink="http://www.w3.org/1999/xlink" content-type="dwc:identifiedBy" xlink:type="simple">Héctor A. Vargas</named-content>; dateIdentified: <named-content xmlns:xlink="http://www.w3.org/1999/xlink" content-type="dwc:dateIdentified" xlink:type="simple">June 2021</named-content>; <bold>Event:</bold> samplingProtocol: <named-content xmlns:xlink="http://www.w3.org/1999/xlink" content-type="dwc:samplingProtocol" xlink:type="simple">One male adult emerged May 2021, reared from larva collected on <italic><tp:taxon-name><tp:taxon-name-part taxon-name-part-type="genus" reg="Muehlenbeckia">Muehlenbeckia</tp:taxon-name-part><tp:taxon-name-part taxon-name-part-type="species" reg="fruticulosa">fruticulosa</tp:taxon-name-part></tp:taxon-name></italic> in April 2021</named-content>; year: <named-content xmlns:xlink="http://www.w3.org/1999/xlink" content-type="dwc:year" xlink:type="simple">2021</named-content>; verbatimEventDate: <named-content xmlns:xlink="http://www.w3.org/1999/xlink" content-type="dwc:verbatimEventDate" xlink:type="simple">May 2021</named-content>; <bold>Record Level:</bold> type: <named-content xmlns:xlink="http://www.w3.org/1999/xlink" content-type="dwc:type" xlink:type="simple">PhysicalObject</named-content>; language: <named-content xmlns:xlink="http://www.w3.org/1999/xlink" content-type="dwc:language" xlink:type="simple">en</named-content>; institutionCode: <named-content xmlns:xlink="http://www.w3.org/1999/xlink" content-type="dwc:institutionCode" xlink:type="simple">IDEA</named-content>; basisOfRecord: <named-content xmlns:xlink="http://www.w3.org/1999/xlink" content-type="dwc:basisOfRecord" xlink:type="simple">PreservedSpecimen</named-content></p></list-item><list-item><p><bold>Type status:</bold><named-content xmlns:xlink="http://www.w3.org/1999/xlink" content-type="dwc:typeStatus" xlink:type="simple">Paratype</named-content>. <bold>Occurrence:</bold> sex: <named-content xmlns:xlink="http://www.w3.org/1999/xlink" content-type="dwc:sex" xlink:type="simple">female</named-content>; otherCatalogNumbers: <named-content xmlns:xlink="http://www.w3.org/1999/xlink" content-type="dwc:otherCatalogNumbers" xlink:type="simple">IDEA-LEPI-2021-004, genitalia slide HAV-1459</named-content>; <bold>Taxon:</bold> order: <named-content xmlns:xlink="http://www.w3.org/1999/xlink" content-type="dwc:order" xlink:type="simple"><tp:taxon-name><tp:taxon-name-part taxon-name-part-type="order">Lepidoptera</tp:taxon-name-part></tp:taxon-name></named-content>; family: <named-content xmlns:xlink="http://www.w3.org/1999/xlink" content-type="dwc:family" xlink:type="simple"><tp:taxon-name><tp:taxon-name-part taxon-name-part-type="family">Ypsolophidae</tp:taxon-name-part></tp:taxon-name></named-content>; genus: <named-content xmlns:xlink="http://www.w3.org/1999/xlink" content-type="dwc:genus" xlink:type="simple"><tp:taxon-name><tp:taxon-name-part taxon-name-part-type="genus">Ypsolopha</tp:taxon-name-part></tp:taxon-name></named-content>; specificEpithet: <named-content xmlns:xlink="http://www.w3.org/1999/xlink" content-type="dwc:specificEpithet" xlink:type="simple"><tp:taxon-name><tp:taxon-name-part taxon-name-part-type="genus" reg="Ypsolopha"/><tp:taxon-name-part taxon-name-part-type="species" reg="chicoi">chicoi</tp:taxon-name-part></tp:taxon-name></named-content>; taxonRank: <named-content xmlns:xlink="http://www.w3.org/1999/xlink" content-type="dwc:taxonRank" xlink:type="simple">species</named-content>; nomenclaturalCode: <named-content xmlns:xlink="http://www.w3.org/1999/xlink" content-type="dwc:nomenclaturalCode" xlink:type="simple">ICZN</named-content>; <bold>Location:</bold> continent: <named-content xmlns:xlink="http://www.w3.org/1999/xlink" content-type="dwc:continent" xlink:type="simple">South America</named-content>; country: <named-content xmlns:xlink="http://www.w3.org/1999/xlink" content-type="dwc:country" xlink:type="simple">Chile</named-content>; stateProvince: <named-content xmlns:xlink="http://www.w3.org/1999/xlink" content-type="dwc:stateProvince" xlink:type="simple">Parinacota</named-content>; locality: <named-content xmlns:xlink="http://www.w3.org/1999/xlink" content-type="dwc:locality" xlink:type="simple">About 2 km south of Socoroma village</named-content>; verbatimElevation: <named-content xmlns:xlink="http://www.w3.org/1999/xlink" content-type="dwc:verbatimElevation" xlink:type="simple">3400 m</named-content>; verbatimLatitude: <named-content xmlns:xlink="http://www.w3.org/1999/xlink" content-type="dwc:verbatimLatitude" xlink:type="simple">18°27'22"S</named-content>; verbatimLongitude: <named-content xmlns:xlink="http://www.w3.org/1999/xlink" content-type="dwc:verbatimLongitude" xlink:type="simple">69°35'15"W</named-content>; <bold>Identification:</bold> identifiedBy: <named-content xmlns:xlink="http://www.w3.org/1999/xlink" content-type="dwc:identifiedBy" xlink:type="simple">Héctor A. Vargas</named-content>; dateIdentified: <named-content xmlns:xlink="http://www.w3.org/1999/xlink" content-type="dwc:dateIdentified" xlink:type="simple">June 2021</named-content>; <bold>Event:</bold> samplingProtocol: <named-content xmlns:xlink="http://www.w3.org/1999/xlink" content-type="dwc:samplingProtocol" xlink:type="simple">One female adult emerged May 2021, reared from larva collected on <italic><tp:taxon-name><tp:taxon-name-part taxon-name-part-type="genus" reg="Muehlenbeckia">Muehlenbeckia</tp:taxon-name-part><tp:taxon-name-part taxon-name-part-type="species" reg="fruticulosa">fruticulosa</tp:taxon-name-part></tp:taxon-name></italic> in April 2021</named-content>; year: <named-content xmlns:xlink="http://www.w3.org/1999/xlink" content-type="dwc:year" xlink:type="simple">2021</named-content>; verbatimEventDate: <named-content xmlns:xlink="http://www.w3.org/1999/xlink" content-type="dwc:verbatimEventDate" xlink:type="simple">May 2021</named-content>; <bold>Record Level:</bold> type: <named-content xmlns:xlink="http://www.w3.org/1999/xlink" content-type="dwc:type" xlink:type="simple">PhysicalObject</named-content>; language: <named-content xmlns:xlink="http://www.w3.org/1999/xlink" content-type="dwc:language" xlink:type="simple">en</named-content>; institutionCode: <named-content xmlns:xlink="http://www.w3.org/1999/xlink" content-type="dwc:institutionCode" xlink:type="simple">IDEA</named-content>; basisOfRecord: <named-content xmlns:xlink="http://www.w3.org/1999/xlink" content-type="dwc:basisOfRecord" xlink:type="simple">PreservedSpecimen</named-content></p></list-item><list-item><p><bold>Type status:</bold><named-content xmlns:xlink="http://www.w3.org/1999/xlink" content-type="dwc:typeStatus" xlink:type="simple">Paratype</named-content>. <bold>Occurrence:</bold> sex: <named-content xmlns:xlink="http://www.w3.org/1999/xlink" content-type="dwc:sex" xlink:type="simple">female</named-content>; otherCatalogNumbers: <named-content xmlns:xlink="http://www.w3.org/1999/xlink" content-type="dwc:otherCatalogNumbers" xlink:type="simple">IDEA-LEPI-2021-005, genitalia slide HAV-1461</named-content>; <bold>Taxon:</bold> order: <named-content xmlns:xlink="http://www.w3.org/1999/xlink" content-type="dwc:order" xlink:type="simple"><tp:taxon-name><tp:taxon-name-part taxon-name-part-type="order">Lepidoptera</tp:taxon-name-part></tp:taxon-name></named-content>; family: <named-content xmlns:xlink="http://www.w3.org/1999/xlink" content-type="dwc:family" xlink:type="simple"><tp:taxon-name><tp:taxon-name-part taxon-name-part-type="family">Ypsolophidae</tp:taxon-name-part></tp:taxon-name></named-content>; genus: <named-content xmlns:xlink="http://www.w3.org/1999/xlink" content-type="dwc:genus" xlink:type="simple"><tp:taxon-name><tp:taxon-name-part taxon-name-part-type="genus">Ypsolopha</tp:taxon-name-part></tp:taxon-name></named-content>; specificEpithet: <named-content xmlns:xlink="http://www.w3.org/1999/xlink" content-type="dwc:specificEpithet" xlink:type="simple"><tp:taxon-name><tp:taxon-name-part taxon-name-part-type="genus" reg="Ypsolopha"/><tp:taxon-name-part taxon-name-part-type="species" reg="chicoi">chicoi</tp:taxon-name-part></tp:taxon-name></named-content>; taxonRank: <named-content xmlns:xlink="http://www.w3.org/1999/xlink" content-type="dwc:taxonRank" xlink:type="simple">species</named-content>; nomenclaturalCode: <named-content xmlns:xlink="http://www.w3.org/1999/xlink" content-type="dwc:nomenclaturalCode" xlink:type="simple">ICZN</named-content>; <bold>Location:</bold> continent: <named-content xmlns:xlink="http://www.w3.org/1999/xlink" content-type="dwc:continent" xlink:type="simple">South America</named-content>; country: <named-content xmlns:xlink="http://www.w3.org/1999/xlink" content-type="dwc:country" xlink:type="simple">Chile</named-content>; stateProvince: <named-content xmlns:xlink="http://www.w3.org/1999/xlink" content-type="dwc:stateProvince" xlink:type="simple">Parinacota</named-content>; locality: <named-content xmlns:xlink="http://www.w3.org/1999/xlink" content-type="dwc:locality" xlink:type="simple">About 2 km south of Socoroma village</named-content>; verbatimElevation: <named-content xmlns:xlink="http://www.w3.org/1999/xlink" content-type="dwc:verbatimElevation" xlink:type="simple">3400 m</named-content>; verbatimLatitude: <named-content xmlns:xlink="http://www.w3.org/1999/xlink" content-type="dwc:verbatimLatitude" xlink:type="simple">18°27'22"S</named-content>; verbatimLongitude: <named-content xmlns:xlink="http://www.w3.org/1999/xlink" content-type="dwc:verbatimLongitude" xlink:type="simple">69°35'15"W</named-content>; <bold>Identification:</bold> identifiedBy: <named-content xmlns:xlink="http://www.w3.org/1999/xlink" content-type="dwc:identifiedBy" xlink:type="simple">Héctor A. Vargas</named-content>; dateIdentified: <named-content xmlns:xlink="http://www.w3.org/1999/xlink" content-type="dwc:dateIdentified" xlink:type="simple">June 2021</named-content>; <bold>Event:</bold> samplingProtocol: <named-content xmlns:xlink="http://www.w3.org/1999/xlink" content-type="dwc:samplingProtocol" xlink:type="simple">One female adult emerged May 2021, reared from larva collected on <italic><tp:taxon-name><tp:taxon-name-part taxon-name-part-type="genus" reg="Muehlenbeckia">Muehlenbeckia</tp:taxon-name-part><tp:taxon-name-part taxon-name-part-type="species" reg="fruticulosa">fruticulosa</tp:taxon-name-part></tp:taxon-name></italic> in April 2021</named-content>; year: <named-content xmlns:xlink="http://www.w3.org/1999/xlink" content-type="dwc:year" xlink:type="simple">2021</named-content>; verbatimEventDate: <named-content xmlns:xlink="http://www.w3.org/1999/xlink" content-type="dwc:verbatimEventDate" xlink:type="simple">May 2021</named-content>; <bold>Record Level:</bold> type: <named-content xmlns:xlink="http://www.w3.org/1999/xlink" content-type="dwc:type" xlink:type="simple">PhysicalObject</named-content>; language: <named-content xmlns:xlink="http://www.w3.org/1999/xlink" content-type="dwc:language" xlink:type="simple">en</named-content>; institutionCode: <named-content xmlns:xlink="http://www.w3.org/1999/xlink" content-type="dwc:institutionCode" xlink:type="simple">IDEA</named-content>; basisOfRecord: <named-content xmlns:xlink="http://www.w3.org/1999/xlink" content-type="dwc:basisOfRecord" xlink:type="simple">PreservedSpecimen</named-content></p></list-item><list-item><p><bold>Type status:</bold><named-content xmlns:xlink="http://www.w3.org/1999/xlink" content-type="dwc:typeStatus" xlink:type="simple">Paratype</named-content>. <bold>Occurrence:</bold> sex: <named-content xmlns:xlink="http://www.w3.org/1999/xlink" content-type="dwc:sex" xlink:type="simple">female</named-content>; otherCatalogNumbers: <named-content xmlns:xlink="http://www.w3.org/1999/xlink" content-type="dwc:otherCatalogNumbers" xlink:type="simple">IDEA-LEPI-2021-006, genitalia slide HAV-1472</named-content>; <bold>Taxon:</bold> order: <named-content xmlns:xlink="http://www.w3.org/1999/xlink" content-type="dwc:order" xlink:type="simple"><tp:taxon-name><tp:taxon-name-part taxon-name-part-type="order">Lepidoptera</tp:taxon-name-part></tp:taxon-name></named-content>; family: <named-content xmlns:xlink="http://www.w3.org/1999/xlink" content-type="dwc:family" xlink:type="simple"><tp:taxon-name><tp:taxon-name-part taxon-name-part-type="family">Ypsolophidae</tp:taxon-name-part></tp:taxon-name></named-content>; genus: <named-content xmlns:xlink="http://www.w3.org/1999/xlink" content-type="dwc:genus" xlink:type="simple"><tp:taxon-name><tp:taxon-name-part taxon-name-part-type="genus">Ypsolopha</tp:taxon-name-part></tp:taxon-name></named-content>; specificEpithet: <named-content xmlns:xlink="http://www.w3.org/1999/xlink" content-type="dwc:specificEpithet" xlink:type="simple"><tp:taxon-name><tp:taxon-name-part taxon-name-part-type="genus" reg="Ypsolopha"/><tp:taxon-name-part taxon-name-part-type="species" reg="chicoi">chicoi</tp:taxon-name-part></tp:taxon-name></named-content>; taxonRank: <named-content xmlns:xlink="http://www.w3.org/1999/xlink" content-type="dwc:taxonRank" xlink:type="simple">species</named-content>; nomenclaturalCode: <named-content xmlns:xlink="http://www.w3.org/1999/xlink" content-type="dwc:nomenclaturalCode" xlink:type="simple">ICZN</named-content>; <bold>Location:</bold> continent: <named-content xmlns:xlink="http://www.w3.org/1999/xlink" content-type="dwc:continent" xlink:type="simple">South America</named-content>; country: <named-content xmlns:xlink="http://www.w3.org/1999/xlink" content-type="dwc:country" xlink:type="simple">Chile</named-content>; stateProvince: <named-content xmlns:xlink="http://www.w3.org/1999/xlink" content-type="dwc:stateProvince" xlink:type="simple">Parinacota</named-content>; locality: <named-content xmlns:xlink="http://www.w3.org/1999/xlink" content-type="dwc:locality" xlink:type="simple">About 2 km south of Socoroma village</named-content>; verbatimElevation: <named-content xmlns:xlink="http://www.w3.org/1999/xlink" content-type="dwc:verbatimElevation" xlink:type="simple">3400 m</named-content>; verbatimLatitude: <named-content xmlns:xlink="http://www.w3.org/1999/xlink" content-type="dwc:verbatimLatitude" xlink:type="simple">18°27'22"S</named-content>; verbatimLongitude: <named-content xmlns:xlink="http://www.w3.org/1999/xlink" content-type="dwc:verbatimLongitude" xlink:type="simple">69°35'15"W</named-content>; <bold>Identification:</bold> identifiedBy: <named-content xmlns:xlink="http://www.w3.org/1999/xlink" content-type="dwc:identifiedBy" xlink:type="simple">Héctor A. Vargas</named-content>; dateIdentified: <named-content xmlns:xlink="http://www.w3.org/1999/xlink" content-type="dwc:dateIdentified" xlink:type="simple">June 2021</named-content>; <bold>Event:</bold> samplingProtocol: <named-content xmlns:xlink="http://www.w3.org/1999/xlink" content-type="dwc:samplingProtocol" xlink:type="simple">One female adult emerged May 2021, reared from larva collected on <italic><tp:taxon-name><tp:taxon-name-part taxon-name-part-type="genus" reg="Muehlenbeckia">Muehlenbeckia</tp:taxon-name-part><tp:taxon-name-part taxon-name-part-type="species" reg="fruticulosa">fruticulosa</tp:taxon-name-part></tp:taxon-name></italic> in April 2021</named-content>; year: <named-content xmlns:xlink="http://www.w3.org/1999/xlink" content-type="dwc:year" xlink:type="simple">2021</named-content>; verbatimEventDate: <named-content xmlns:xlink="http://www.w3.org/1999/xlink" content-type="dwc:verbatimEventDate" xlink:type="simple">May 2021</named-content>; <bold>Record Level:</bold> type: <named-content xmlns:xlink="http://www.w3.org/1999/xlink" content-type="dwc:type" xlink:type="simple">PhysicalObject</named-content>; language: <named-content xmlns:xlink="http://www.w3.org/1999/xlink" content-type="dwc:language" xlink:type="simple">en</named-content>; institutionCode: <named-content xmlns:xlink="http://www.w3.org/1999/xlink" content-type="dwc:institutionCode" xlink:type="simple">IDEA</named-content>; basisOfRecord: <named-content xmlns:xlink="http://www.w3.org/1999/xlink" content-type="dwc:basisOfRecord" xlink:type="simple">PreservedSpecimen</named-content></p></list-item></list></tp:treatment-sec><tp:treatment-sec sec-type="Description"><title>Description</title><p>Male (Fig. <xref ref-type="fig" rid="F7356001">1</xref>). Forewing length 9.1–9.4 mm.</p><p>Head. Vertex with elongated narrow scales with slightly cleft apex, mostly greyish-brown, a few yellowish-white scattered near posterior margin; frons greyish-brown, mostly appressed scales, elongated narrow scales with slightly cleft yellowish-white apex laterally. Antenna about 2/3 length of forewing; mostly greyish-brown, a few yellowish-grey scales on scape. Ocellus posterior to scape base. Maxillary palpus with greyish-brown scales with yellowish-white apex. Labial palpus mostly greyish-brown; second segment with erect scales with yellowish-white apex projected to nearly half of third segment; third segment appressed scaled; inner face of first segment and basal part of second segment yellowish-white.</p><p>Thorax. Greyish-brown dorsally; mostly yellowish-white laterally with a few greyish-brown scattered scales. Foreleg mostly greyish-brown with yellowish-white scattered scales, tibial epiphysis greyish-brown. Mid-leg similar to foreleg in colouration, tibial spurs greyish-brown. Hindleg mostly yellowish-white with greyish-brown scattered scales, tibial spurs and tarsus mostly greyish-brown.</p><p>Abdomen. Mostly yellowish-white with a few greyish-brown scattered scales. Male tergum VIII triangular, with a pair of sclerotised posterior projections encircling the base of pleural lobes; sternum VIII mostly membranous, with a pair of coremata.</p><p>Male genitalia (Fig. <xref ref-type="fig" rid="F7356005">2</xref>)</p><p>Tegumen bilobed, anterior margin deeply excavated. Socius digitate, narrowing apically, hair-like scales on the medial third. Gnathos Y-shaped; ventral arm widened, flattened, coarse, round apex, length about half the dorsal arms. Saccus cylindrical, length about 1.5 times the socius, round apex. Anellus with two narrow longitudinal sclerotised stripes separated by membranous area. Valva ovate; costal margin slightly rounded, with a slightly differentiated knob on the apex; distal margin broadly rounded. Phallus sub-cylindrical, broadly ventrally curved at middle, apex with a narrow ventral cleft, coecum about a fourth the phallus length; vesica with two small spine-shaped cornuti, length of the longest about twice the width of the distal third of the phallus.</p><p>Female. Similar to male in size and maculation.</p><p>Female genitalia (Fig. <xref ref-type="fig" rid="F7356005">2</xref>)</p><p>Papillae analis narrow, elongated, slightly sclerotised, with few hair-like setae. Posterior apophysis spine-shaped, about four times the length of papillae analis. Anterior apophysis spine-shaped, about 2/3 the length of posterior apophysis, base bifurcated, dorsal arm continuous with tergum VIII, ventral arm continuous with sternum VIII. Sternum VIII rectangular, lateral margins slightly concave, elongated hair-like setae on posterior vertices. Antrum membranous, cone-shaped, with a sclerotised ring. Ductus bursae mainly membranous, coiled, a narrow longitudinal sclerotised patch about twice the length of anterior apophysis. Corpus bursae mainly membranous, about 2/3 the length of ductus bursae, signum on the basal half of the right side of corpus bursae, as a minutely sculptured plate, about 1/4 of length of the sclerotised patch of ductus bursae. Ductus seminalis at base of ductus bursae.</p></tp:treatment-sec><tp:treatment-sec sec-type="Diagnosis"><title>Diagnosis</title><p><italic><tp:taxon-name><tp:taxon-name-part taxon-name-part-type="genus" reg="Ypsolopha">Ypsolopha</tp:taxon-name-part><tp:taxon-name-part taxon-name-part-type="species" reg="chicoi">chicoi</tp:taxon-name-part></tp:taxon-name></italic> sp. n. is recognisable, based on the morphology of the genitalia. The saccus reaches about 1.5 times the socius length, the phallus reaches about four times the coecum length and has a narrow ventral cleft at apex and the vesica has two small spine-shaped cornuti, the longest of which reaches about twice the width of the distal third of the phallus in the male and the sclerotised patch of the ductus bursae reaches about four times the length of the signum and about twice the length of the anterior apophysis in the female. The morphology of the genitalia of <italic><tp:taxon-name><tp:taxon-name-part taxon-name-part-type="genus" reg="Ypsolopha">Y.</tp:taxon-name-part><tp:taxon-name-part taxon-name-part-type="species" reg="chicoi">chicoi</tp:taxon-name-part></tp:taxon-name></italic> sp. n. is remarkably similar to that of <italic><tp:taxon-name><tp:taxon-name-part taxon-name-part-type="genus" reg="Ypsolopha">Y.</tp:taxon-name-part><tp:taxon-name-part taxon-name-part-type="species" reg="moltenii">moltenii</tp:taxon-name-part></tp:taxon-name></italic>, the only congeneric previously known from the same locality. However, in the male of <italic><tp:taxon-name><tp:taxon-name-part taxon-name-part-type="genus" reg="Ypsolopha">Y.</tp:taxon-name-part><tp:taxon-name-part taxon-name-part-type="species" reg="moltenii">moltenii</tp:taxon-name-part></tp:taxon-name></italic>, the saccus and socius are similar in length, the phallus reaches about 3.3 times the coecum length and lacks a ventral cleft at apex and the vesica has a long arrow-shaped cornutus, whose length reaches about three times the width of the distal third of the phallus and, in the female, the sclerotised patch of the ductus bursae is slightly longer than the signum and anterior apophysis. Besides the morphological differences, the two species are associated with plants of different families: <italic><tp:taxon-name><tp:taxon-name-part taxon-name-part-type="genus" reg="Ypsolopha">Y.</tp:taxon-name-part><tp:taxon-name-part taxon-name-part-type="species" reg="chicoi">chicoi</tp:taxon-name-part></tp:taxon-name></italic> sp. n. with <tp:taxon-name><tp:taxon-name-part taxon-name-part-type="family">Polygonaceae</tp:taxon-name-part></tp:taxon-name> and <italic><tp:taxon-name><tp:taxon-name-part taxon-name-part-type="genus" reg="Ypsolopha">Y.</tp:taxon-name-part><tp:taxon-name-part taxon-name-part-type="species" reg="moltenii">moltenii</tp:taxon-name-part></tp:taxon-name></italic> with <tp:taxon-name><tp:taxon-name-part taxon-name-part-type="family">Fabaceae</tp:taxon-name-part></tp:taxon-name>.</p></tp:treatment-sec><tp:treatment-sec sec-type="Etymology"><title>Etymology</title><p><italic><tp:taxon-name><tp:taxon-name-part taxon-name-part-type="genus" reg="Ypsolopha">Ypsolopha</tp:taxon-name-part><tp:taxon-name-part taxon-name-part-type="species" reg="chicoi">chicoi</tp:taxon-name-part></tp:taxon-name></italic> sp. n. is named in honour of the eminent Brazilian musician and composer Chico Buarque (Francisco Buarque de Hollanda), for all his wonderful contribution to the “Música Popular Brasileira”.</p></tp:treatment-sec><tp:treatment-sec sec-type="Distribution"><title>Distribution</title><p><italic><tp:taxon-name><tp:taxon-name-part taxon-name-part-type="genus" reg="Ypsolopha">Ypsolopha</tp:taxon-name-part><tp:taxon-name-part taxon-name-part-type="species" reg="chicoi">chicoi</tp:taxon-name-part></tp:taxon-name></italic> sp. n. is known only from the type locality, near Socoroma Village, on the western slopes of the Andes of the Parinacota Province of northern Chile (Fig. <xref ref-type="fig" rid="F7356018">3</xref>).</p></tp:treatment-sec><tp:treatment-sec sec-type="Biology"><title>Biology</title><p>Larvae of <italic><tp:taxon-name><tp:taxon-name-part taxon-name-part-type="genus" reg="Ypsolopha">Y.</tp:taxon-name-part><tp:taxon-name-part taxon-name-part-type="species" reg="chicoi">chicoi</tp:taxon-name-part></tp:taxon-name></italic> sp. n. feed partially concealed in silk webs on leaves, buds, flowers and fruits of the native shrub <italic><tp:taxon-name><tp:taxon-name-part taxon-name-part-type="genus" reg="Muehlenbeckia">Muehlenbeckia</tp:taxon-name-part><tp:taxon-name-part taxon-name-part-type="species" reg="fruticulosa">fruticulosa</tp:taxon-name-part></tp:taxon-name></italic> (Walp.) Standl. (<tp:taxon-name><tp:taxon-name-part taxon-name-part-type="family">Polygonaceae</tp:taxon-name-part></tp:taxon-name>). This shrub is also found in Bolivia and Peru; its Chilean range is restricted to a belt at about 3400–3500 m elevation in the northernmost part of the country (<xref ref-type="bibr" rid="B7355854">Rodriguez et al. 2018</xref>).</p></tp:treatment-sec><tp:treatment-sec><!--Section generated to contain objects referenced in tp:taxon-treatment.--><fig id="F7356001" position="float" orientation="portrait"><object-id xmlns:xlink="http://www.w3.org/1999/xlink" content-type="arpha" xlink:type="simple">8BB2C83D-FFCA-55AB-AFDF-52859E9ADBBB</object-id><object-id xmlns:xlink="http://www.w3.org/1999/xlink" content-type="doi" xlink:type="simple">10.3897/BDJ.9.e72306.figure1</object-id><label>Figure 1.</label><caption><p>Male holotype of <italic><tp:taxon-name><tp:taxon-name-part taxon-name-part-type="genus" reg="Ypsolopha">Ypsolopha</tp:taxon-name-part><tp:taxon-name-part taxon-name-part-type="species" reg="chicoi">chicoi</tp:taxon-name-part></tp:taxon-name></italic> sp. n. in dorsal view. Scale bar 1 mm.</p></caption><graphic xmlns:xlink="http://www.w3.org/1999/xlink" xlink:href="bdj-09-e72306-g001.jpg" position="float" id="oo_570917.jpg" orientation="portrait" xlink:type="simple"><uri content-type="original_file" xlink:type="simple">https://binary.pensoft.net/fig/570917</uri></graphic></fig><fig id="F7356005" position="float" orientation="portrait"><object-id xmlns:xlink="http://www.w3.org/1999/xlink" content-type="arpha" xlink:type="simple">2392DBC7-F605-5ECD-AB97-0F96CE9F1384</object-id><object-id xmlns:xlink="http://www.w3.org/1999/xlink" content-type="doi" xlink:type="simple">10.3897/BDJ.9.e72306.figure2</object-id><label>Figure 2.</label><caption><p>Genitalia of <italic><tp:taxon-name><tp:taxon-name-part taxon-name-part-type="genus" reg="Ypsolopha">Ypsolopha</tp:taxon-name-part><tp:taxon-name-part taxon-name-part-type="species" reg="chicoi">chicoi</tp:taxon-name-part></tp:taxon-name></italic> sp. n. A. Male genitalia in ventral view, phallus removed. B. Phallus in lateral view. C. Female genitalia in ventral view. Upper rectangle shows a detail of the papillae analis in ventral view. Bottom rectangle shows the apex of phallus with the vesica and cornuti in lateral view; black arrow indicates apex of the longest cornutus; white arrow indicates ventral cleft. Scale bars 0.2, 0.2 and 0.5 mm, respectively.</p></caption><graphic xmlns:xlink="http://www.w3.org/1999/xlink" xlink:href="bdj-09-e72306-g002.jpg" position="float" id="oo_570918.jpg" orientation="portrait" xlink:type="simple"><uri content-type="original_file" xlink:type="simple">https://binary.pensoft.net/fig/570918</uri></graphic></fig><fig id="F7356018" position="float" orientation="portrait"><object-id xmlns:xlink="http://www.w3.org/1999/xlink" content-type="arpha" xlink:type="simple">181A9F11-0868-5713-AAF4-E42120893D26</object-id><object-id xmlns:xlink="http://www.w3.org/1999/xlink" content-type="doi" xlink:type="simple">10.3897/BDJ.9.e72306.figure3</object-id><label>Figure 3.</label><caption><p>Geographic distribution and habitat of <italic><tp:taxon-name><tp:taxon-name-part taxon-name-part-type="genus" reg="Ypsolopha">Ypsolopha</tp:taxon-name-part><tp:taxon-name-part taxon-name-part-type="species" reg="chicoi">chicoi</tp:taxon-name-part></tp:taxon-name></italic> sp. n. Rectangle on left shows the type locality (black circle) in northern Chile. Rectangle on right shows the habitat in the type locality, near the Socoroma Village, at about 3400 m elevation in the Andes.</p></caption><graphic xmlns:xlink="http://www.w3.org/1999/xlink" xlink:href="bdj-09-e72306-g003.jpg" position="float" id="oo_570919.jpg" orientation="portrait" xlink:type="simple"><uri content-type="original_file" xlink:type="simple">https://binary.pensoft.net/fig/570919</uri></graphic></fig></tp:treatment-sec><ref-list><ref id="B7355854"><element-citation xmlns:xlink="http://www.w3.org/1999/xlink" publication-type="article" xlink:type="simple"><person-group person-group-type="author"><name name-style="western"><surname>Rodriguez</surname><given-names>R.</given-names></name><name name-style="western"><surname>Marticorena</surname><given-names>C.</given-names></name><name name-style="western"><surname>Alarcón</surname><given-names>D.</given-names></name><name name-style="western"><surname>Baeza</surname><given-names>C.</given-names></name><name name-style="western"><surname>Cavieres</surname><given-names>L.</given-names></name><name name-style="western"><surname>Finot</surname><given-names>V. L.</given-names></name><name name-style="western"><surname>Fuentes</surname><given-names>N.</given-names></name><name name-style="western"><surname>Kiessling</surname><given-names>A.</given-names></name><name name-style="western"><surname>Mihoc</surname><given-names>M.</given-names></name><name name-style="western"><surname>Pauchard</surname><given-names>A.</given-names></name><name name-style="western"><surname>Ruiz</surname><given-names>E.</given-names></name><name name-style="western"><surname>Sanchez</surname><given-names>P.</given-names></name><name name-style="western"><surname>Marticorena</surname><given-names>A.</given-names></name></person-group><year>2018</year><article-title>Catlogo de las plantas vasculares de Chile</article-title><source>Gayana Botánica</source><volume>75</volume><fpage>1</fpage><lpage>430</lpage><pub-id pub-id-type="doi">10.4067/S0717-66432018000100001</pub-id></element-citation></ref></ref-list></tp:taxon-treatment>
